# Supplementary material for: Association between maternal Autism Spectrum Quotient scores and the tendency to see pragmatic impairments as a problem
Source: PLoS One. 2018 Dec 19;13(12):e0209412. doi: 10.1371/journal.pone.0209412 (PMC6300330; doi:10.1371/journal.pone.0209412)
Supplement: S1 File — (XLSX) [file pone.0209412.s002.xlsx]

## Sheet: ローデータ
No	割付	SC1	SC2	SC3	SC3-2	SC4	SC4その他	SC5	SC5その他	SC6	SC7-1-1	SC7-2-1	SC7-3-1	SC7-1-2	SC7-2-2	SC7-3-2	SC7-1-3	SC7-2-3	SC7-3-3	SC7-1-4	SC7-2-4	SC7-3-4	SC7-1-5	SC7-2-5	SC7-3-5	同意文書_1	同意文書_2	同意文書_3	同意文書_4	同意文書_5	同意文書_6	同意文書_7	同意設問	Q1-1	Q1-2	Q1-3	Q1-4	Q1-5	Q1-6	Q1-7	Q1-8	Q1-9	Q1-10	Q1-11	Q1-12	Q1-13	Q1-14	Q1-15	Q1-16
1	01．男の子 小学1年生	2	42	23	2	8		5		2	1	6	3													1	1	1	1	1	1	1	1	2	4	2	4	4	3	2	2	4	1	3	3	2	2	2	4
2	01．男の子 小学1年生	2	30	46	2	8		2		2	1	6	3													1	1	1	1	1	1	1	1	4	2	2	3	3	3	4	2	4	3	4	4	1	3	3	3
3	01．男の子 小学1年生	2	47	11	2	9		2		3	1	15	12	1	6	3										1	1	1	1	1	1	1	1	2	3	1	3	1	2	3	2	3	2	2	2	3	2	2	4
4	01．男の子 小学1年生	2	35	17	2	9		5		3	1	6	3	1	4	2										1	1	1	1	1	1	1	1	2	3	1	3	3	4	2	1	3	3	4	2	2	4	3	4
5	01．男の子 小学1年生	2	42	27	3	7		5		2	1	6	3													1	1	1	1	1	1	1	1	3	4	2	2	2	4	3	2	4	2	2	2	3	2	3	3
6	01．男の子 小学1年生	2	35	12	2	3		6		3	1	6	3	1	4	2										1	1	1	1	1	1	1	1	3	3	2	2	1	4	4	1	4	2	3	3	2	2	3	4
7	01．男の子 小学1年生	2	34	1	2	3		4		4	1	7	3	2	4	2	1	1	1							1	1	1	1	1	1	1	1	2	2	3	2	2	2	3	2	3	3	3	2	3	3	2	2
8	01．男の子 小学1年生	2	38	25	2	9		5		2	1	6	3													1	1	1	1	1	1	1	1	2	2	2	4	3	2	3	3	3	3	4	3	2	3	2	3
9	01．男の子 小学1年生	2	32	12	2	9		5		3	1	6	3	2	2	1										1	1	1	1	1	1	1	1	3	4	2	3	3	4	3	2	3	1	2	1	4	1	2	3
10	02．男の子 小学2年生	2	47	13	2	8		5		2	1	7	4													1	1	1	1	1	1	1	1	2	1	2	2	2	2	3	2	3	2	2	3	2	2	2	3
11	02．男の子 小学2年生	2	40	8	2	9		5		2	1	7	4													1	1	1	1	1	1	1	1	3	3	2	3	3	3	3	3	3	2	3	3	2	2	3	3
12	02．男の子 小学2年生	2	33	11	2	8		4		3	1	8	4	1	5	2										1	1	1	1	1	1	1	1	2	2	3	4	2	1	3	2	3	2	3	3	4	2	3	2
13	02．男の子 小学2年生	2	45	27	2	9		5		2	1	7	4													1	1	1	1	1	1	1	1	3	2	2	3	4	4	3	3	3	4	3	3	1	3	2	4
14	02．男の子 小学2年生	2	34	4	2	9		5		3	1	8	4	2	4	2										1	1	1	1	1	1	1	1	3	3	1	2	1	1	2	1	1	1	2	1	2	1	1	4
15	02．男の子 小学2年生	2	29	26	2	9		2		3	1	7	4	1	2	1										1	1	1	1	1	1	1	1	3	2	1	1	1	1	4	2	4	3	4	2	3	3	2	3
16	02．男の子 小学2年生	2	35	44	2	9		2		4	1	8	4	1	5	2	1	4	2							1	1	1	1	1	1	1	1	3	1	2	4	1	2	4	1	4	1	4	2	1	4	2	4
17	02．男の子 小学2年生	2	43	13	2	9		5		3	1	14	11	1	8	4										1	1	1	1	1	1	1	1	1	4	1	4	3	4	3	2	4	2	2	4	2	4	2	4
18	02．男の子 小学2年生	2	44	22	2	9		4		4	1	15	11	2	14	10	1	7	4							1	1	1	1	1	1	1	1	3	3	2	4	4	4	4	1	3	2	3	4	2	3	3	4
19	03．男の子 小学3年生	2	43	11	2	9		4		4	2	12	9	1	8	5	2	5	2							1	1	1	1	1	1	1	1	2	2	2	3	2	3	2	2	3	3	3	2	1	2	2	3
20	03．男の子 小学3年生	2	49	14	2	8		2		3	1	15	11	1	9	5										1	1	1	1	1	1	1	1	3	3	2	4	2	3	4	2	4	1	3	1	3	3	3	3
21	03．男の子 小学3年生	2	49	11	2	9		3		2	1	8	5													1	1	1	1	1	1	1	1	3	4	2	4	4	4	4	1	4	1	2	4	4	3	1	4
22	03．男の子 小学3年生	2	48	47	2	7		4		3	1	8	5	1	6	3										1	1	1	1	1	1	1	1	3	3	2	2	2	2	4	4	3	3	3	3	3	3	3	3
23	03．男の子 小学3年生	2	43	35	2	8		2		3	1	12	9	1	8	5										1	1	1	1	1	1	1	1	4	2	2	3	3	3	3	2	3	3	3	3	1	3	3	4
24	03．男の子 小学3年生	2	37	1	2	9		3		3	1	8	5	1	1	1										1	1	1	1	1	1	1	1	1	1	2	3	4	3	4	2	4	2	3	3	2	3	3	2
25	03．男の子 小学3年生	2	38	14	2	5		5		3	1	8	5	1	6	3										1	1	1	1	1	1	1	1	3	3	2	2	3	2	3	4	3	3	2	4	3	2	2	4
26	03．男の子 小学3年生	2	33	28	3	3		4		3	1	8	5	2	4	2										1	1	1	1	1	1	1	1	1	3	2	3	3	2	3	3	3	3	3	3	3	3	3	3
27	04．男の子 小学4年生	2	40	13	2	9		5		3	1	10	6	2	8	4										1	1	1	1	1	1	1	1	3	3	1	2	2	3	4	2	4	2	3	2	2	4	2	4
28	04．男の子 小学4年生	2	35	15	2	8		2		3	2	14	11	1	10	6										1	1	1	1	1	1	1	1	3	3	2	3	3	4	4	2	4	2	3	2	2	2	3	4
29	04．男の子 小学4年生	2	40	14	2	8		2		3	1	9	6	1	7	4										1	1	1	1	1	1	1	1	2	3	2	4	4	4	4	2	4	1	3	3	3	3	2	4
30	04．男の子 小学4年生	2	37	15	2	3		4		4	1	9	6	1	6	2	1	1	2							1	1	1	1	1	1	1	1	4	3	2	3	3	3	4	2	3	2	4	3	3	3	3	3
31	04．男の子 小学4年生	2	33	27	2	3		5		3	1	10	6	1	2	1										1	1	1	1	1	1	1	1	2	2	2	3	1	1	2	2	2	2	2	2	2	1	1	2
32	04．男の子 小学4年生	2	45	23	2	9		4		3	1	15	12	1	9	6										1	1	1	1	1	1	1	1	2	2	1	1	3	3	2	1	4	2	4	2	3	2	2	4
33	04．男の子 小学4年生	2	41	13	2	9		3		3	1	15	11	1	10	6										1	1	1	1	1	1	1	1	3	2	2	3	3	3	4	2	4	3	4	2	1	2	3	4
34	04．男の子 小学4年生	2	45	11	2	9		4		2	1	10	6													1	1	1	1	1	1	1	1	3	2	2	3	3	4	4	2	4	4	4	3	1	4	3	3
35	05．男の子 小学5年生	2	34	23	2	9		4		4	1	10	7	2	8	5	1	0	1							1	1	1	1	1	1	1	1	3	2	2	3	3	3	4	2	4	2	2	2	3	3	3	3
36	05．男の子 小学5年生	2	39	27	3	4		5		3	1	10	7	2	8	4										1	1	1	1	1	1	1	1	3	2	2	3	2	2	3	2	2	3	3	2	3	3	3	3
37	05．男の子 小学5年生	2	42	27	2	9		4		3	1	18	17	1	10	7										1	1	1	1	1	1	1	1	2	3	2	4	4	4	4	3	4	2	2	3	2	3	2	4
38	05．男の子 小学5年生	2	42	13	2	9		5		3	1	13	10	1	10	7										1	1	1	1	1	1	1	1	2	3	1	4	3	4	4	1	4	1	3	3	3	2	2	4
39	05．男の子 小学5年生	2	42	43	2	8		5		2	1	11	7													1	1	1	1	1	1	1	1	3	3	3	2	2	3	4	2	4	4	4	4	2	3	3	4
40	05．男の子 小学5年生	2	38	2	2	4		4		3	1	10	7	2	8	3										1	1	1	1	1	1	1	1	2	3	2	2	2	3	3	2	3	2	3	3	3	3	2	3
41	05．男の子 小学5年生	2	45	27	2	9		2		3	1	12	9	1	11	7										1	1	1	1	1	1	1	1	2	2	1	1	2	3	1	2	2	2	2	1	4	3	1	3
42	05．男の子 小学5年生	2	45	26	2	3		5		2	1	10	7													1	1	1	1	1	1	1	1	2	3	2	2	4	3	3	2	2	2	4	3	2	3	2	2
43	06．男の子 小学6年生	2	36	28	2	8		5		2	1	11	8													1	1	1	1	1	1	1	1	2	3	2	4	3	4	3	3	4	2	3	3	2	3	1	4
44	06．男の子 小学6年生	2	34	24	3	8		2		4	1	13	10	1	12	8	2	7	4							1	1	1	1	1	1	1	1	2	4	2	4	3	4	4	3	4	3	3	3	2	4	1	4
45	06．男の子 小学6年生	2	50	4	2	9		2		2	1	11	8													1	1	1	1	1	1	1	1	3	3	3	2	3	3	3	3	3	4	4	4	3	4	3	3
46	06．男の子 小学6年生	2	39	27	3	8		5		3	1	11	8	1	11	8										1	1	1	1	1	1	1	1	3	2	2	4	2	2	4	2	3	2	4	2	3	2	3	4
47	06．男の子 小学6年生	2	43	14	2	9		4		2	1	12	8													1	1	1	1	1	1	1	1	3	2	2	2	2	2	3	2	3	3	3	2	2	2	2	3
48	06．男の子 小学6年生	2	43	20	2	8		5		2	1	11	8													1	1	1	1	1	1	1	1	4	1	2	2	3	4	3	1	4	1	1	4	1	1	3	1
49	06．男の子 小学6年生	2	46	37	2	7		2		5	2	26	17	2	24	17	1	22	16	1	12	8				1	1	1	1	1	1	1	1	3	4	2	3	2	3	4	2	3	1	2	2	3	3	2	4
50	06．男の子 小学6年生	2	46	38	2	3		5		5	1	14	11	2	14	11	1	11	8	1	6	3				1	1	1	1	1	1	1	1	4	1	2	3	2	3	2	2	2	4	4	2	1	4	3	1
51	07．女の子 小学1年生	2	42	13	2	9		5		2	2	6	3													1	1	1	1	1	1	1	1	3	2	3	3	2	2	4	2	3	2	3	2	1	3	2	3
52	07．女の子 小学1年生	2	36	43	2	8		2		3	2	6	3	1	3	1										1	1	1	1	1	1	1	1	2	2	2	3	3	3	3	3	3	3	3	3	3	3	3	3
53	07．女の子 小学1年生	2	36	28	2	7		5		4	2	7	3	2	4	2	1	0	1							1	1	1	1	1	1	1	1	3	4	2	2	2	2	4	2	3	2	1	1	1	1	1	4
54	07．女の子 小学1年生	2	34	12	2	8		3		3	2	7	3	2	0	1										1	1	1	1	1	1	1	1	1	2	2	1	1	3	3	2	1	1	4	1	2	3	2	2
55	07．女の子 小学1年生	2	35	35	3	8		5		2	2	7	3													1	1	1	1	1	1	1	1	2	2	2	2	2	1	2	2	2	2	3	2	2	3	2	2
56	07．女の子 小学1年生	2	38	27	2	9		5		2	2	6	3													1	1	1	1	1	1	1	1	4	4	3	3	4	4	4	4	4	4	4	4	4	4	4	4
57	07．女の子 小学1年生	2	35	14	2	9		2		3	2	6	3	2	2	1										1	1	1	1	1	1	1	1	3	1	2	3	2	2	3	2	3	2	3	2	2	2	3	4
58	07．女の子 小学1年生	2	47	15	2	9		5		3	1	14	11	2	6	3										1	1	1	1	1	1	1	1	3	3	3	3	3	3	2	2	2	3	3	3	3	3	3	3
59	07．女の子 小学1年生	2	35	12	2	9		5		3	2	6	3	1	4	2										1	1	1	1	1	1	1	1	2	2	3	3	3	3	3	2	3	2	2	3	3	3	2	2
60	08．女の子 小学2年生	2	39	6	2	9		4		2	2	8	4													1	1	1	1	1	1	1	1	3	3	2	3	4	4	4	2	2	2	2	4	3	3	3	4
61	08．女の子 小学2年生	2	37	24	2	9		5		3	2	7	4	2	2	1										1	1	1	1	1	1	1	1	4	2	3	1	1	2	2	3	1	4	4	1	2	2	3	2
62	08．女の子 小学2年生	2	38	1	2	7		3		3	2	7	4	2	4	2										1	1	1	1	1	1	1	1	3	3	2	3	3	4	4	2	3	2	2	2	2	2	2	3
63	08．女の子 小学2年生	2	42	23	2	9		2		3	2	8	4	2	4	2										1	1	1	1	1	1	1	1	3	2	1	2	2	2	4	1	4	1	1	1	3	1	3	2
64	08．女の子 小学2年生	2	40	40	2	6		3		3	2	7	4	1	2	2										1	1	1	1	1	1	1	1	1	1	1	4	3	4	4	1	4	1	3	3	2	3	2	4
65	08．女の子 小学2年生	2	38	21	2	9		5		3	2	8	4	2	5	2										1	1	1	1	1	1	1	1	2	2	2	3	3	3	3	2	3	2	4	3	2	3	2	4
66	08．女の子 小学2年生	2	46	13	2	8		3		2	2	7	4													1	1	1	1	1	1	1	1	3	3	2	2	2	4	4	2	3	2	3	2	2	2	2	4
67	08．女の子 小学2年生	2	33	28	2	9		2		2	2	8	4													1	1	1	1	1	1	1	1	4	4	3	4	3	4	2	3	4	4	2	3	1	3	2	2
68	08．女の子 小学2年生	2	30	17	2	8		2		4	2	7	4	2	6	3	1	3	2							1	1	1	1	1	1	1	1	4	2	2	2	3	3	3	3	3	2	3	3	3	2	3	2
69	09．女の子 小学3年生	2	38	23	2	8		5		3	2	9	5	1	5	2										1	1	1	1	1	1	1	1	4	2	2	4	1	4	2	2	4	2	4	3	1	2	1	4
70	09．女の子 小学3年生	2	26	13	1	8		2		2	2	8	5													1	1	1	1	1	1	1	1	3	2	2	1	2	1	4	2	2	3	4	2	4	3	2	1
71	09．女の子 小学3年生	2	42	12	2	3		2		3	2	13	9	2	8	5										1	1	1	1	1	1	1	1	4	2	3	2	3	2	2	3	3	4	2	2	2	4	3	4
72	09．女の子 小学3年生	2	38	23	2	8		4		3	2	8	5	1	5	2										1	1	1	1	1	1	1	1	1	2	3	3	3	4	4	2	4	2	4	2	3	3	1	4
73	09．女の子 小学3年生	2	36	13	2	9		2		4	2	8	5	1	7	3	1	2	1							1	1	1	1	1	1	1	1	1	3	2	2	2	2	1	1	2	2	2	2	1	1	2	2
74	09．女の子 小学3年生	2	44	21	2	9		2		3	1	18	16	2	8	5										1	1	1	1	1	1	1	1	3	4	2	4	1	3	4	4	4	2	3	3	2	3	4	4
75	09．女の子 小学3年生	2	36	12	3	8		2		2	2	8	5													1	1	1	1	1	1	1	1	1	1	2	2	1	4	2	4	4	4	4	2	3	4	2	4
76	09．女の子 小学3年生	2	55	12	2	2		5		3	1	14	11	2	9	5										1	1	1	1	1	1	1	1	2	2	3	3	4	3	3	4	1	2	1	1	1	2	3	3
77	10．女の子 小学4年生	2	44	23	2	3		5		2	2	9	6													1	1	1	1	1	1	1	1	2	2	3	2	2	2	2	1	2	2	3	2	2	1	2	2
78	10．女の子 小学4年生	2	39	27	2	9		4		3	2	9	6	1	4	2										1	1	1	1	1	1	1	1	1	2	1	3	3	3	3	3	4	2	2	3	2	3	3	3
79	10．女の子 小学4年生	2	45	13	2	9		5		2	2	9	6													1	1	1	1	1	1	1	1	3	2	2	1	4	4	3	1	3	2	2	1	1	1	3	2
80	10．女の子 小学4年生	2	45	13	2	9		3		2	2	10	6													1	1	1	1	1	1	1	1	3	3	3	3	2	3	4	3	4	2	2	2	3	3	1	4
81	10．女の子 小学4年生	2	39	13	2	9		5		2	2	9	6													1	1	1	1	1	1	1	1	1	3	2	2	3	3	4	2	3	1	3	3	3	3	3	4
82	10．女の子 小学4年生	2	40	27	2	9		2		2	2	9	6													1	1	1	1	1	1	1	1	3	3	3	3	2	2	3	3	3	3	3	3	2	3	3	3
83	10．女の子 小学4年生	2	41	24	2	9		2		3	2	9	6	2	5	2										1	1	1	1	1	1	1	1	3	2	1	3	3	3	3	1	2	2	3	2	2	1	2	3
84	10．女の子 小学4年生	2	37	14	2	9		2		4	2	13	10	2	10	6	1	6	2							1	1	1	1	1	1	1	1	3	2	3	3	1	3	3	3	3	2	2	2	3	3	3	3
85	11．女の子 小学5年生	2	42	14	2	9		2		4	2	10	7	1	6	3	1	6	3							1	1	1	1	1	1	1	1	2	2	1	3	1	3	4	2	4	1	1	2	3	2	2	4
86	11．女の子 小学5年生	2	46	13	2	8		4		3	1	12	9	2	10	7										1	1	1	1	1	1	1	1	1	2	1	3	1	4	4	2	4	2	4	1	2	2	1	2
87	11．女の子 小学5年生	2	43	13	2	9		5		4	2	13	10	2	11	7	1	7	4							1	1	1	1	1	1	1	1	2	2	1	2	3	3	3	2	2	1	3	4	3	2	2	2
88	11．女の子 小学5年生	2	44	14	2	8		5		3	2	11	7	1	7	4										1	1	1	1	1	1	1	1	3	3	3	2	3	4	4	3	4	3	4	4	3	4	3	4
89	11．女の子 小学5年生	2	39	13	2	3		5		3	2	10	7	2	7	4										1	1	1	1	1	1	1	1	3	2	2	2	2	2	3	2	2	2	2	2	2	2	2	2
90	11．女の子 小学5年生	2	47	14	2	8		4		2	2	11	7													1	1	1	1	1	1	1	1	3	2	2	2	1	3	3	3	3	3	4	2	2	3	3	3
91	11．女の子 小学5年生	2	45	23	2	9		5		4	2	10	7	2	7	4	2	4	2							1	1	1	1	1	1	1	1	4	3	1	1	2	4	4	1	3	4	4	3	1	2	3	2
92	11．女の子 小学5年生	2	40	20	2	8		5		3	2	10	7	2	7	4										1	1	1	1	1	1	1	1	2	2	2	3	2	3	3	2	3	2	3	2	3	4	2	3
93	12．女の子 小学6年生	2	44	27	2	8		5		3	2	11	8	1	9	5										1	1	1	1	1	1	1	1	3	2	2	3	3	4	3	1	3	3	3	3	2	2	2	3
94	12．女の子 小学6年生	2	47	27	2	9		3		3	2	12	8	2	8	4										1	1	1	1	1	1	1	1	2	2	3	2	1	2	3	3	3	3	4	3	2	3	3	3
95	12．女の子 小学6年生	2	54	7	2	9		3		3	1	16	13	2	11	8										1	1	1	1	1	1	1	1	3	3	2	4	3	3	3	2	3	3	3	2	1	2	1	4
96	12．女の子 小学6年生	2	40	13	2	8		5		3	2	11	8	1	8	5										1	1	1	1	1	1	1	1	4	2	2	3	2	2	4	2	2	2	2	2	2	3	3	2
97	12．女の子 小学6年生	2	45	27	2	9		2		3	1	19	15	2	12	8										1	1	1	1	1	1	1	1	2	2	3	1	1	4	2	1	4	2	2	3	2	2	2	3
98	12．女の子 小学6年生	2	44	13	2	7		2		3	2	11	8	2	6	2										1	1	1	1	1	1	1	1	2	3	2	3	2	3	4	1	2	2	3	2	1	3	3	4
99	12．女の子 小学6年生	2	42	13	2	9		2		3	2	12	8	1	6	3										1	1	1	1	1	1	1	1	3	2	1	2	1	2	4	3	4	1	2	2	3	3	1	2
100	12．女の子 小学6年生	2	40	11	2	9		3		3	1	14	11	2	11	8										1	1	1	1	1	1	1	1	3	2	3	2	1	3	4	2	4	3	3	2	1	4	3	4
[truncated: 71 more columns]
