# Supplementary material for: Association between maternal Autism Spectrum Quotient scores and the tendency to see pragmatic impairments as a problem
Source: PLoS One. 2018 Dec 19;13(12):e0209412. doi: 10.1371/journal.pone.0209412 (PMC6300330; doi:10.1371/journal.pone.0209412)
Supplement: S3 File — (XLSX) [file pone.0209412.s004.xlsx]

## Sheet: Sheet1
Partial correlation coefficients
			AQ					MEPC
		education	social skils	attention switching	local details	communication	imagination	coherence	inappropriate initiation	stereotyped language	use of context	nonverbal communication
	education	1	-0.0292572	0.130007	-0.0324927	0.093452	-0.123231	-0.0955978	0.0085375	0.015892	0.0208724	0.0659302
AQ	social skills	-0.0292573	1	0.368108	-0.181155	0.338513	0.0162297	-0.0955604	-0.0211606	0.0618194	0.0796057	0.0218816
	attention switching	0.130007	0.368108	1	0.108477	0.280626	0.165353	0.0640854	-0.00721246	-0.0162222	0.0928478	-0.146626
	local details	-0.0324927	-0.181155	0.108477	1	0.127037	-0.00554158	-0.0408945	-0.00721444	0.0448859	0.0311478	-0.049864
	communication	0.0934521	0.338513	0.280626	0.127037	1	0.343259	0.0932772	-0.0277845	-0.17979	-0.0707605	0.107314
	imagination	-0.123231	0.0162297	0.165353	-0.00554158	0.343259	1	-0.00598503	-0.00691247	0.0433774	-0.0989893	-0.0359575
MEPC	coherence	-0.0955978	-0.0955605	0.0640854	-0.0408945	0.0932772	-0.00598503	1	0.422183	0.251361	0.328537	0.0261857
	inappropriate initiation	0.0085375	-0.0211606	-0.00721246	-0.00721444	-0.0277845	-0.00691247	0.422183	1	0.254707	-0.102142	0.19771
	stereotyped language	0.015892	0.0618194	-0.0162222	0.0448859	-0.17979	0.0433774	0.251361	0.254707	1	0.323213	0.108804
	use of context	0.0208724	0.0796057	0.0928478	0.0311478	-0.0707605	-0.0989893	0.328537	-0.102142	0.323213	1	0.523032
	nonverbal communication	0.0659302	0.0218816	-0.146626	-0.049864	0.107314	-0.0359575	0.0261856	0.19771	0.108804	0.523032	1
P value
			AQ					MEPC
		education	social skils	attention switching	local details	communication	imagination	coherence	inappropriate initiation	stereotyped language	use of context	nonverbal communication
	education	0	0.783088	0.219346	0.75979	0.378273	0.244531	0.367373	0.935984	0.881148	0.844314	0.534655
AQ	social skills	0.783088	0	0.000330802	0.0857106	0.0010306	0.878642	0.367561	0.842192	0.560483	0.453204	0.836887
	attention switching	0.219346	0.000330802	0	0.306061	0.00705241	0.117263	0.546173	0.945903	0.878698	0.381378	0.165474
	local details	0.75979	0.0857107	0.306061	0	0.230149	0.958423	0.700329	0.945888	0.672676	0.76945	0.638792
	communication	0.378273	0.0010306	0.00705241	0.230149	0	0.000865236	0.37917	0.793758	0.0881385	0.505081	0.311306
	imagination	0.244531	0.878642	0.117263	0.958423	0.000865236	0	0.955099	0.94815	0.683078	0.350542	0.735077
MEPC	coherence	0.367373	0.367561	0.546173	0.700329	0.37917	0.955099	0	3.0685e-05	0.016243	0.00147546	0.805385
	inappropriate initiation	0.935984	0.842192	0.945903	0.945888	0.793758	0.94815	3.0685e-05	0	0.0148306	0.335334	0.0603063
	stereotyped language	0.881148	0.560483	0.878698	0.672676	0.0881385	0.683078	0.016243	0.0148306	0	0.00177831	0.304595
	use of context	0.844314	0.453204	0.381378	0.76945	0.505081	0.350542	0.00147546	0.335334	0.00177831	0	1.04456e-07
	nonverbal communication	0.534655	0.836887	0.165475	0.638792	0.311306	0.735077	0.805385	0.0603063	0.304595	1.04456e-07	0
